# Supplementary material for: Discovering Cancer Subtypes via an Accurate Fusion Strategy on Multiple Profile Data
Source: Front Genet. 2019 Feb 5;10:20. doi: 10.3389/fgene.2019.00020 (PMC6370730; doi:10.3389/fgene.2019.00020)
Supplement: Supplementary file 1 [file Table_1.XLSX]

## Sheet: No.1 database
Supplementary Table 1: Results of three datasets with different multiple kernel fusion strategies.
K		2	3	4	5	6	7	8	9	10	11	12	13	14	15			gene	isoform	miRNA
stomach	SNF	0.531783	0.491278	0.891258	0.66381	0.115121	0.475617	0.326745	0.248326	0.0301504	0.045148	0.248371	0.0626464	0.0540199	0.502283	SNF
	SKF	0.895772	0.0859823	0.0466556	0.967854	0.981222	0.223384	0.569254	0.0805395	0.587005	0.599774	8.86295e-14	0.0751182	0.415475	0.564173	SKF	C=12	0.703115	0.0275644	0.548447
	UMKL	0.277625	0.106073	0.312548	0.496278	0.752725	0.825869	0.130329	0.0061075	0.634996	0.228657	0.766006	0.776766	0.297225	0.67525
lung	SNF	0.150633	0.246502	0.162795	0.402763	0.192643	0.558177	0.381437	0.482506	0.563039	0.607164	0.827069	0.870179	0.947524	0.818098	SNF
	SKF	0.361114	0.162301	0.219342	0.114086	0.07672	0.000810959	0.000381141	0.00204676	0.000937696	0.00200914	0.000434785	0.000170841	0.00829932	0.0444481	SKF	C=8	0.62074	0.136832	0.829115
	UMKL	0.785121	0.254723	0.284295	0.182879	0.13898	0.256344	0.212495	0.755057	0.423351	0.15721	0.172818	0.834164	0.796226	0.485586
kidney	SNF	0.155887	0.520401	0.994518	0.50816	0.335915	0.199854	0.862458	0.634212	0.344106	0.133303	0.173395	0.216782	0.302163	0.594415	SNF
	SKF	0.159008	0.120305	0.263839	0.420797	0.759937	0.639547	0.268383	0.26951	0.481229	0.498839	0.150609	0.611292	0.139307	0.111784	SKF	C=3	0.228304	0.642236	0.358183
	UMKL	0.27992	0.417376	0.866761	0.146206	0.301375	0.375496	0.0286629	0.166134	0.010454	0.764432	0.573872	0.162101	0.389625	0.00110611
breast	SNF	0.171215	0.305994	0.172447	0.243304	0.299133	0.339699	0.509933	0.378914	0.590835	0.502694	0.27775	0.702673	0.025711	0.0368949	SNF
	SKF	0.00297374	0.0016731	0.0239196	9.79143e-06	2.78816e-05	0.000102244	0.00015578	9.23303e-05	4.75521e-05	2.28015e-05	1.01424e-05	5.91494e-06	1.45825e-05	1.51705e-05	SKF	C=5	0.51564	0.280699	0.280922
	UMKL	0.318427	0.142749	0.885793	0.669288	0.306388	0.455438	0.824068	0.583268	0.70834	0.0834895	0.367389	0.142499	0.0761558	0.189002
colon	SNF	0.78575	0.714465	0.281483	0.202716	0.351284	0.359753	0.654494	0.693982	0.451306	0.667214	0.237367	0.771983	0.693551	0.693551
	SKF	0.738872	0.222364	0.124789	0.0527889	0.0250905	0.0301371	0.0964463	0.0814593	0.121597	0.108406	0.0779486	0.109618	0.112207	0.131353		C=6	0.0455269	0.726526	0.133888
	UMKL	0.905596	0.70681	0.984801	0.136725	0.332987	0.651016	0.359142	0.159464	0.436727	0.409928	0.121118	0.0495484	0.211307	0.0846499
	C	0	0.1	0.2	0.3	0.4	0.5	0.6	0.7	0.8	0.9	1
stomach	12	0.0785401	0.529175	0.190124	0.129701	0.111854	0.321064	0.0335551	0.152711	0.408737	0.058289	8.86295e-14
lung	8	0.393615	0.494647	0.432813	0.437372	0.318977	0.387407	0.640861	0.636248	0.602588	0.741045	0.000381141
kidney	3	0.825753	0.866657	0.836204	0.793013	0.793013	0.855984	0.691538	0.691538	0.831384	0.701471	0.120305
breast	5	0.362077	0.359222	0.265536	0.31531	0.316142	0.298323	0.249645	0.2063	0.469122	0.129089	6.09803e-06
colon	6	0.50559	0.501162	0.501693	0.11816	0.247442	0.244719	0.154179	0.30063	0.0917696	0.0917696	0.0250905

## Sheet: No.2 database
K		2	3	4	5	6	7	8	9	10	11	12	13	14	15		mRNA	CpG	miRNA
GBM	SNF	0.404842	0.0012164	0.0117719	0.0473959	0.0118797	0.00100467	0.00369306	0.00353515	0.00354469	0.0400167	0.0540197	0.0536977	0.0278476	0.0117242
	SKF	0.112099	0.0702934	0.0304235	0.0377879	0.0616431	0.137139	0.329322	0.13647	0.118361	0.172791	0.263066	0.294832	0.287397	0.268498	C=5	0.159962	0.00150747	0.436614
	UMKL	0.694808	0.0385001	0.00272125	0.0535131	0.0787662	0.00107874	9.25609e-05	0.000704905	9.09482e-05	0.00100149	0.0310631	0.00487043	9.03203e-05	0.00613728
lung	SNF	0.308055	0.00940875	0.0247563	0.00756754	0.00219453	0.00698859	0.00040244	0.000944371	0.00146174	0.00992434	0.0477286	0.0698638	0.00399526	0.00287737
	SKF	0.000181767	6.66036e-05	3.8815e-06	5.71648e-07	8.85173e-07	3.68531e-09	8.80477e-08	4.65891e-08	1.49229e-07	5.06303e-09	1.29061e-09	1.59048e-09	3.56455e-09	1.00636e-08	C=3	0.000824559	0.0093341	0.289073
	UMKL	0.00791315	0.0291425	0.0551011	0.00650647	0.0187782	0.00173456	0.00077772	0.000160022	0.00294637	0.000454147	0.0124288	0.00867201	0.00564138	0.000628738
kidney	SNF	0.393184	0.211219	0.624065	0.301191	0.169713	0.34635	0.0924857	0.249063	0.216374	0.322401	0.424166	0.837739	0.468394	0.0881136
	SKF	0.493162	0.46855	0.0721198	0.0372115	0.0881033	3.36522e-05	7.67699e-05	7.30247e-05	0.000114677	9.70763e-05	8.30057e-05	0.00019234	0.000257257	0.00133871	C=5	0.0177893	0.467575	0.368196
	UMKL	0.393966	0.240013	0.325045	0.243194	0.2113	0.312954	0.118352	0.479459	0.260552	8.80562e-05	0.000140638	0.0040727	0.00376744	0.00266024
breast	SNF	0.424503	0.39676	0.000236155	3.89865e-05	0.000865632	0.00498938	0.00594141	0.0109842	0.0376326	0.0341868	0.0421875	0.00484934	0.0572589	0.0408792
	SKF	0.0108973	0.00536567	0.171443	2.70248e-07	2.36662e-05	1.27785e-05	2.10798e-05	2.93346e-05	1.33341e-05	1.77452e-05	3.74153e-05	3.49805e-06	5.22856e-05	8.70461e-05	C=5	0.0092769	0.00164277	0.000137553
	UMKL	0.115052	0.440128	0.00487296	0.000197128	0.000405813	0.000964303	0.00200434	0.00145968	0.0193147	0.0158535	0.00132745	0.0161578	0.000494381	0.0271083
colon	SNF	0.0254897	0.0185265	0.0216823	0.0461774	0.139478	0.0329037	0.0757639	0.0479997	0.0640426	0.112378	0.367397	0.624149	0.619604	0.205469
	SKF	0.162004	0.00221283	0.00578358	0.00180937	0.00372955	0.0834017	0.0192476	0.0330814	0.0226161	0.00343364	0.0671974	0.0507453	3.75519e-17	1.01263e-16	C=5	0.587121	0.0840878	0.701733
	UMKL	0.545957	0.0842494	0.0717273	0.0613098	0.1109	0.134462	0.000915249	0.0528692	0.290335	0.00517582	0.26119	0.00108125	0.0117231	0.00116053
	C	0	0.1	0.2	0.3	0.4	0.5	0.6	0.7	0.8	0.9	1
GBM	5	0.136204	0.188097	0.215306	0.160312	0.187438	0.0500017	0.0824364	0.116188	0.0797684	0.263553	0.0377879
lung	3	0.0242847	0.0383823	0.036771	0.0353092	0.0749449	0.0749449	0.0647225	0.0647225	0.0647225	0.0701058	6.66036e-05
kidney	5	0.533101	0.727489	0.792074	0.726565	0.743488	0.792374	0.64	0.629082	0.556911	0.284637	0.0372115
breast	5	0.22131	0.000772346	0.000463095	0.117529	0.115633	0.191981	0.206114	2.17936e-06	0.223687	0.521262	2.70248e-07
colon	5	0.0673321	0.114495	0.122566	0.0103253	0.000405107	0.0291285	0.000564622	0.00597099	0.0109225	0.00887828	0.00180937

## Sheet: No.3 database
K		2	3	4	5	6	7	8	9	10	11	12	13	14	15			gene	isoform	miRNA
stomach	SNF	0.590951	0.420823	0.86074	0.46692	0.123919	0.406889	0.392069	0.11957	0.121383	0.0353482	0.314831	0.385543	0.0136571	0.166574
	SKF	0.795546	0.60167	0.159327	0.269658	0.588655	0.727117	0.113419	0.00338709	0.0625904	0.577167	0.625032	0.643968	0.266038	0.0489784		C=9	0.0537666	0.438009	0.620512
	UMKL	0.296007	0.227751	0.752376	0.908445	0.0897261	0.513014	0.786321	0.0756511	0.384206	0.273825	0.950488	0.59897	0.265407	0.17086
lung	SNF	0.287113	0.48691	0.117555	0.383913	0.119388	0.691852	0.684359	0.86325	0.384814	0.273985	0.41679	0.577028	0.660038	0.54085
	SKF	0.00128808	0.0056235	0.0144155	0.0226104	0.0269361	0.0101191	0.151713	0.0283038	0.0295188	0.00656062	0.104474	0.0430486	0.392933	0.27243		C=3	0.352183	0.170746	0.398519
	UMKL	0.95302	0.177432	0.143654	0.0370407	0.166545	0.152149	0.113247	0.101315	0.292585	0.728103	0.431976	0.611191	0.525044	0.301063
kidney	SNF	0.563171	0.644494	0.187561	0.224253	0.113996	0.207818	0.219306	0.710976	0.654549	0.261432	0.0936493	0.230924	0.0736463	0.253836
	SKF	0.193079	0.262225	0.246731	0.556702	0.461105	0.266551	0.100849	0.108905	0.115471	0.13185	0.545289	0.286868	0.296293	0.151131		C=8	0.0480099	0.00181649	0.779775
	UMKL	0.280749	0.282104	0.398544	0.185817	0.41027	0.73546	0.572793	0.467627	0.196234	0.12507	0.18589	0.0845743	0.0635782	0.0487214
breast	SNF	0.23169	0.443118	0.375859	0.347609	0.347609	0.181178	0.366208	0.0402293	0.0299441	0.0490246	0.0976849	0.100773	0.133948	0.0923333
	SKF	0.00899682	0.032549	0.0226252	3.24994e-05	7.80067e-05	1.06332e-34	4.45595e-34	1.63798e-33	1.06939e-33	7.18082e-38	1.29668e-37	1.2465e-36	4.82245e-36	6.34738e-35		C=7	0.596514	0.0342904	8.64493e-08
	UMKL	0.674885	0.0399307	0.0681545	0.128733	0.953656	0.381019	0.345212	0.467266	0.327373	0.00498663	0.407067	0.0559354	0.369658	0.0574297
colon	SNF	0.738516	0.59226	0.349661	0.291421	0.331964	0.788197	0.872283	0.793551	0.360156	0.654212	0.475719	0.705183	0.456115	0.452734
	SKF	0.89699	0.209796	0.145204	0.0375143	0.000366434	0.00457035	0.00845112	0.0149313	0.0410261	0.056269	0.049801	0.0860489	0.170682	0.157018		C=7	0.0465228	0.62651	0.133888
	UMKL	0.910251	0.544429	0.939326	0.113163	0.523072	0.557201	0.281103	0.528034	0.178573	0.712086	0.256882	0.0907649	0.665615	0.137873
	C	0	0.1	0.2	0.3	0.4	0.5	0.6	0.7	0.8	0.9	1
stomach	9	0.428487	0.860491	0.712564	0.431013	0.573828	0.620695	0.543187	0.874175	0.523755	0.193155	0.00338709
lung	3	0.230748	0.195265	0.207449	0.130282	0.0479779	0.276988	0.286169	0.472151	0.439362	0.571592	0.0056235
kidney	8	0.582878	0.593164	0.51473	0.438083	0.386374	0.55741	0.36525	0.365745	0.372795	0.504526	0.100849
breast	7	0.308034	0.413002	0.417415	0.269674	0.269674	0.183308	0.129273	0.178035	0.178035	0.129089	6.09803e-06
colon	6	0.546298	0.524533	0.470622	0.193551	0.226529	0.325999	0.253423	0.0926125	0.0898855	0.0933507	0.000366434
